# Supplementary material for: Investigating the Impact of Delivery Routes for Exon Skipping Therapies in the CNS of DMD Mouse Models
Source: Cells. 2023 Mar 15;12(6):908. doi: 10.3390/cells12060908 (PMC10047648; doi:10.3390/cells12060908)
Supplement: Supplementary file 1 [file cells-12-00908-s001.zip]

Archive with 1 entries (1 files):
- cells-2247414-supplementary.pdf
